# Supplementary material for: Assessing Walking Stability Based on Whole-Body Movement Derived from a Depth-Sensing Camera
Source: Sensors (Basel). 2022 Oct 5;22(19):7542. doi: 10.3390/s22197542 (PMC9571104; doi:10.3390/s22197542)
Supplement: Supplementary file 1 [file sensors-22-07542-s001.zip]

Archive with 2 entries (2 files):
- Supplementary Video S1 and S2/Supplementary Video S1.avi
- Supplementary Video S1 and S2/Supplementary Video S2.avi
